# Supplementary material for: Catchet-MS identifies IKZF1-targeting thalidomide analogues as novel HIV-1 latency reversal agents
Source: Nucleic Acids Res. 2022 May 30;50(10):5577–98. doi: 10.1093/nar/gkac407 (PMC9177988; doi:10.1093/nar/gkac407)
Supplement: gkac407_Supplemental_Files [file gkac407_supplemental_files.zip]

Archive with 2 entries (2 files):
- Supplementary Material.pdf
- Supplementary Table 4.xlsx
